# Supplementary material for: Targeting Tumor Acidosis and Regulatory T Cells Unmasks Anti-Metastatic Potential of Local Tumor Ablation in Triple-Negative Breast Cancer
Source: Int J Mol Sci. 2022 Jul 30;23(15):8479. doi: 10.3390/ijms23158479 (PMC9368760; doi:10.3390/ijms23158479)
Supplement: Supplementary file 1 [file ijms-23-08479-s001.zip]

Archive with 1 entries (1 files):
- ijms-1837818-supplementary.pdf
